# Supplementary material for: Maternal fish consumption and child neurodevelopment in Nutrition 1 Cohort: Seychelles Child Development Study
Source: Br J Nutr. 2023 Feb 10;130(8):1366–72. doi: 10.1017/S0007114523000375 (PMC10511674; doi:10.1017/S0007114523000375)
Supplement: Supplementary file 1 [file S0007114523000375sup.zip]

Archive with 2 entries (2 files):
- S0007114523000375sup001.docx
- S0007114523000375sup002.docx
